# Supplementary material for: X-ray microtomography imaging of craniofacial hard tissues in selected reptile species with different types of dentition
Source: Gigascience. 2022 Mar 7;11:giac016. doi: 10.1093/gigascience/giac016 (PMC8900495; doi:10.1093/gigascience/giac016)
Supplement: giac016_Supplemental_Files [file giac016_Supplemental_Files.zip]

Archive with 5 entries (5 files):
- varanus beccarii.wmv
- Video 1 salvator.wmv
- Video 2 bitis.wmv
- Video 3 crocodile.wmv
- Video 4 scink.wmv
